# Supplementary material for: Cardiac Rehabilitation in German Speaking Countries of Europe—Evidence-Based Guidelines from Germany, Austria and Switzerland LLKardReha-DACH—Part 2
Source: J Clin Med. 2021 Jul 12;10(14):3071. doi: 10.3390/jcm10143071 (PMC8306118; doi:10.3390/jcm10143071)
Supplement: Supplementary file 1 [file jcm-10-03071-s001.zip]

Archive with 1 entries (1 files):
- jcm-1236095-supplementary.pdf
